# Supplementary material for: Understanding Athlete Emotions: A Psychometric Approach to the AEQ-S in Sports
Source: Brain Sci. 2025 Dec 29;16(1):46. doi: 10.3390/brainsci16010046 (PMC12838535; doi:10.3390/brainsci16010046)
Supplement: Supplementary file 1 [file brainsci-16-00046-s001.zip]

Archive with 1 entries (1 files):
- brainsci-4041435-supplementary.pdf
